# Supplementary material for: Co-Targeting FASN and mTOR Suppresses Uveal Melanoma Growth
Source: Cancers (Basel). 2023 Jun 30;15(13):3451. doi: 10.3390/cancers15133451 (PMC10341317; doi:10.3390/cancers15133451)
Supplement: Supplementary file 1 [file cancers-15-03451-s001.zip]

Archive with 1 entries (1 files):
- cancers-2466949-supplementary.pdf
